# Supplementary material for: Clinical Significance of Non-Coding RNA Regulation of Programmed Cell Death in Hepatocellular Carcinoma
Source: Cancers (Basel). 2023 Aug 21;15(16):4187. doi: 10.3390/cancers15164187 (PMC10452865; doi:10.3390/cancers15164187)
Supplement: Supplementary file 1 [file cancers-15-04187-s001.zip]

Archive with 1 entries (1 files):
- cancers-2487692-supplementary.pdf
